# Supplementary material for: What Is Going On Around Here? Intolerance of Uncertainty Predicts Threat Generalization
Source: PLoS One. 2016 May 11;11(5):e0154494. doi: 10.1371/journal.pone.0154494 (PMC4864232; doi:10.1371/journal.pone.0154494)
Supplement: S1 Raw Data — (XLSX) [file pone.0154494.s003.xlsx]

## Sheet: README
Acquisition_trialsxSub_SCR_tran
This sheet contains square root transformed SCR magnitude for all subjects' trials during acquisition
AC_CS+	CS+ unpaired during acquisition
AC_GS1	GS1 during acquisition
AC_GS2	GS2 during acquisition
AC_GS3	GS3 during acquisition
AC_CS+1 Numbers behind condition names represent trial number
Red boxes denote missing trials due to artefacts
Note AC_GS2_1 is blocked as red because it was always the first trial of the experiment. This trial was discarded.
Extinction_trialsxSub_SCR_tran
This sheet contains square root transformed SCR magnitude for all subjects' trials during extinction
EX_CS+	CS+ unpaired duirng extinction
EX_GS1	GS1 during extinction
EX_GS2	GS2 during extinction
EX_GS3	GS3 during extinction
EX_CS+1 Numbers behind condition names represent trial number
Red boxes denote missing data
Acquisition_trialsxSub_SCR_zsco
This sheet contains square root transformed and zscored SCR magnitude for all subjects' trials during acquisition
AC_CS+	CS+ unpaired during acquisition
AC_GS1	GS1 during acquisition
AC_GS2	GS2 during acquisition
AC_GS3	GS3 during acquisition
AC_CS+1 Numbers behind condition names represent trial number
Red boxes denote missing trials due to artefacts
Note AC_GS2_1 is blocked as red because it was always the first trial of the experiment. This trial was discarded.
Extinction_trialsxSub_SCR_zsco
This sheet contains square root transformed and zscored SCR magnitude for all subjects' trials during extinction
EX_CS+	CS+ unpaired duirng extinction
EX_GS1	GS1 during extinction
EX_GS2	GS2 during extinction
EX_GS3	GS3 during extinction
EX_CS+1 Numbers behind condition names represent trial number
Red boxes denote missing data
Acquisition_blocksxSub_Rat
This sheet contains Ratings for all subjects' blocks during acquisition
The rating scale presented the participants with each stimulus depicted above it (in the same size) and asked how 'uneasy' the participant felt when viewing the stimulus, where the scale was 1 'not at all'- 9 'extremely'.
AC_CS+	CS+ unpaired during acquisition
AC_GS1	GS1 during acquisition
AC_GS2	GS2 during acquisition
AC_GS3	GS3 during acquisition
AC_CS+1 Numbers behind condition names represent block number
Extinction_blocksxSub_Rat
This sheet contains Ratings for all subjects' blocks during extinction
The rating scale presented the participants with each stimulus depicted above it (in the same size) and asked how 'uneasy' the participant felt when viewing the stimulus, where the scale was 1 'not at all'- 9 'extremely'.
EX_CS+	CS+ unpaired duirng extinction
EX_GS1	GS1 during extinction
EX_GS2	GS2 during extinction
EX_GS3	GS3 during extinction
EX_CS+1 Numbers behind condition names represent block number
Anxious Disposition
This sheet contains all of subjects' scores for each anxiety measure
IU Intolerance of Uncertainty
PSWQ Penn State Worry Questionnaire
STAI-X2 Spielberger State-Trait Anxiety Inventory (Trait version)

## Sheet: Acquisition_trialsxSub_SCR_tran
Sub	AC_CS+1	AC_CS+2	AC_CS+3	AC_CS+4	AC_CS+5	AC_CS+6	AC_GS1_1	AC_GS1_2	AC_GS1_3	AC_GS1_4	AC_GS1_5	AC_GS1_6	AC_GS1_7	AC_GS1_8	AC_GS2_1	AC_GS2_2	AC_GS2_3	AC_GS2_4	AC_GS2_5	AC_GS2_6	AC_GS2_7	AC_GS2_8	AC_GS3_1	AC_GS3_2	AC_GS3_3	AC_GS3_4	AC_GS3_5	AC_GS3_6	AC_GS3_7	AC_GS3_8
1	0	0	1.22397	0.460977	0	0	0.4994	1.00871	0	0	0	0	0	0		0	0	0.341028	0	0	0	0	0.321092	0.668954	0	0.247588	0	0	0	0
2	0.480772	1.89768	0.731437	0	0	0	0	0	0	0	0	2.1281	0	0.797684		0	0	0	0.368239	0	0	0	0.506853	0	0.318277	0.259808	0	0	0.302326	0
3	0	0	0	0	0	0	0	0	0	0	0.380789	0	0	0		0	0	0	0	0	0	0	0.555158	0	0	0.195192	0	0	0	0
4	0.316228	0	0	0	0.480208	0	0	0.780961	0	0.93739	0.313209	0	0.863134	0		1.00434	0.580345	0	0.596909	0	0	0.805481	0	0.8743	0.947048	0	0.678328	0	0.700928	0
5	0	0	0.202978	0.902053	0	0	0.344674	0	0	0	0	0	0.875386	0		1.32333	0	0	0.293769	0	0	0.95	0.456837	0	0	0	0	0.241039	0	0.697782
6	0.877439	0	1.05797	0	0.3513	0	0.606218	0.580431	0.400749	0	0	0.451442	0	0.243516		0	0	0	0	0	0	0.763675	0	0	0.567891	0	0	0.957183	0	0
8	1.16833	0	0	0.395914	0.561358	0	0.646607	0	0	0.273861	0.204695	0.251197	0	0		0.559553	0.432319	0	0	0	0	0	0	0	0	0	0	0	0	0
10	1.13027	0	0	1.86663	0.52144	0.622495	0	0	0.395221	1.01302	0	0.227816	0	0		0	1.7398	0	0	0	0	0	0	1.45839	0	0	0	0	0	0
11	0	0	0	0	0.393573	0	0	0	0	0	0	0	0	0.526118		0	0	0	0	0	0	0	0	0	0	0	0	0	0	0
12	0	0	0	0	0	0	0	0	0	0	0	0	0	0		0	0	0	0	0	0	0	0	0	0	0.182209	0	0	0	0
14	0	0	0	0	0.544794	0	0	0	0.334365	0	0.62856	1.10168	0.532729	0		0	0	0	0.242281	0.314325	0	0	0	0	0	0.438748	0.180278	0	0	0
15	0.989646	0.72346	0.852511	0.796869	0.898276	0.629921	0	1.86043	1.0539	0.400749	0	0	1.4716	1.22446		0.792906	1.35093	0.40694	0.879659	0.547631	0.851469	0.580431	0.933435	1.13688	1.31719	0.330606	1.54658	0	1.12303	1.14289
16	0.794481	0.794166	0.277308	0.812773	0	0	0	1.13053	0	0.235797	0.213542	0	0.37921	0		0	0	0	0	0	1.30671	0.463681	0.343802	0	0.586856	0	0	0.187083	0.344529	0
17	0	0	0	1.53805	0	0	0.268142	0	0.270555	0	0	1.12419	0	0		0.465725	1.28211	0	0.397744	0	0	0	1.23544	0.766877	0	1.1581	1.44934	0	0	0
18	1.02406	0	0.874643	1.21861	0	0	0	0.263439	0	0	0	0.610823	1.45172	0.901388		0.639844	0	0	0.410853	0	0.339264	0	0.376696	0	0	0	1.25845	1.19687	1.14917	0.682422
20	0.317175	0	0	0	0	0	0	0	0	0	0	0	0	0		0	0	0	0	0	0	0	0	0	0	0	0	0	0.297993	0
22	0.489898	0	0.174929	0.279162	0.90967	0	0	0.483529	0.230651	0	0.369053	0.359936	0.429302	0		0.752632	1.67463	0	0.386826	0	0	0	0.764461	0	0	0	0.574456	0	0.454863	0
23	0.274044	0	0	0.840773	0.783007	0	0.885325	0.37081	0.346554	0.488057	0	0.423556	0	0		0.34176	0.772981	0	0.596825	0.388973	0	0.34641	0.519204	1.1643	0	0.449333	0	0.977906	0	0.319987
24	0.469681	0	0.989949	1.09257	0	0.446542	0.801561	0.877154	0.306105	1.85472	0	0.610328	1.23948	0.218221		0	1.12027	0.342783	0.870345	0.947365	0.615467	0	0	0	1.2627	0	0.946361	0.775371	0	0.852584
25	0	0	0	0	0	0	0	0	0	0	0	0	0	0		0.412311	0.884195	0	0	0	0	0	0	0.322025	0.297993	0	0	0.291548	0	0
26	0.806226	0	0	0	0	0	0	0	1.28304	0	1.01089	0	2.1216	0		1.22197	0	0	0	0	0	0	0	0	0	0	2.17286	0	0	0
27	0	0	0	0.898276	0.875329	0.589491	1.17822	0.47833	0.676831	0	0.539073	0	1.47652	0.731437		0.650922	0.838868	0	0	0	0	0.284956	0	0	0.464327	0	1.21631	1.18165	1.18638	0
29	0	0	0.885607	2.12443	0.697849	1.24924	0.386523	0.435086	2.35013	1.38022	1.05981	0	1.62077	1.15542		1.9256	2.50575	1.43722	0.896158	0	2.20864	0.425793	1.86698	0	1.41996	1.29781	2.12222	1.30958	1.1546	0.691954
30	0	0.215174	1.23162	0	0.181934	0	0	0	0.391506	0	0	0		0.290779		0	0.65192	0	0	0	0.292746		0.256125	0	0	0	0.378585	0.182209	0	0
31	1.30767	0	0.762824	0	0.478957	0	0	0.812773	0.511175	0	0	0	0	0		0	0.484149	0	0	0	0	0.290517	0	0.760329	0	0	1.23162	0	0	0.291548
32	0.288444	0	0	0	0	0	0	0.689202	0	0	0	0	1.43941	0		0	0	0	0	0.236008	0	0	1.48785	0	0	0	0	0	0	0
33	0	0	0	0	0	0	0	1.82841	0	0	0.521344	0.608276	1.25897	0		0	0	0	0	0.763217	0	0	0	0	0	0	0	0	0.622013	0
34	2.63224	1.50187	1.12916	0	0.367423	0	0	1.37043	1.74428	0.716729	0	0	1.46479	0		0	0	0	0	0	1.35462	0.246171	2.11114	0	1.40688	0.660984	1.55824	0.740338	0	1.02626
35	0	0	0.532071	0.463681	0.739459	0	0.273679	0	0	0.930752	0.396106	0	0	0		0	0	0	0	0	0	0	0	0	0	0	0.433013	0	0	0
36	0	0	0	0.975602	0.580431	0	0	0.416269	0.466476	0.209284	0	0.187083	0	0		0.195192	0	0	0.5006	0	0	0.226495	0	0.572276	0	0	0.488069	0	0	0
37	0	0	0	0	0	0	0	1.36173	0	0	0.379078	0.287228	0	0		0	1.33349	0	0	0	0.511175	0	0	0	1.49726	0	1.13221	0.691881	0.32311	0
38	0.794536	0.872812	0	0	0	0	1.3666	1.15356	0	0	0	0	0	0		1.17073	0.66	0.976861	0	0	0	0	1.47054		0	0	1.74462	0	0	0.634429
40	0.698212	0	0.176635	0	0	0.486107	0.960469	0	0.181934	0	0	0	0.286182	0.697782		0	0	0	0	0.469042	0	0	0.7	2.13995	0	0	0	0	0	0
41	1.08051	0.185203	0.775635	0.987421	0.677189	0.236008	0	0	0.298998	1.17605	1.10168	0.920272	1.22168	0.565155		1.27499	0.973396	0	0.556776	0.966644	0	0	0.828432	0	0.301993	0.333467	1.12832	0.244949	0.376696	0
44	0.345543	0	0	0	0.655286	0	0	0.877097	0	0.310322	0	0	0.66982	0.337194		0.672161	0.491121	0	0	0	0	0	0	0	0.947048	0.617981	1.07615	0	0.196723	0
45	0	0	0	0.684617	0.523259	0	0.343657	0.31225	0	0.401622	0.192094	0	0.47787	0.906567		1.12526	0.264575	0	0.454753	0.31736	0.951463	0	0	0.888819	0	0.920978	0.185472	0	0.30315	1.249
46	0	0	0.227596	0.416773	0.38	1.37546	0.39128	0.569561	0.282843	0	0	0	1.0244	0		0	0.382361	0	0.552811	0	0	1.11857	0	0.392938	0	1.04163	0	0	0	0
47	0	0	0.426949	0.570088	0.676831	0	0	0	0.523737	0	0.296816	0	0.704486	0.642708		0	0.598999	0	0.610328	0	0.455912	0	0.652028	0	0	0	0.433875	0.193649	0	0
48	0.923634	0.949316	0.929032	0.178326	0	0	0	0.982395	0.888876	0.322025	0.241039	0	0.533854	0		1.36931	0.36271	0	0.308221	0	0	0	0	0	0	0	0.715891	0	0.193649	0.63435
49	0	1.01371	0	0	0.770316	1.41662	0.317175	0.377492	0.694171	0.318277	0	1.31864	1.55483	1.12446		1.00439	0.699761	0.786333	0	0	0.522991	0	0	0.717892	0.321248	0	1.50622	0	0.404599	0
50	1.0633	0	0	0	0.272764	0	0	0.665207	0	0	0	0	0.357052	0		0.467654	0.605723	0	0	0	0	0	0	0.586259	0	0	0.7429	0	0	0
51	0	0	0.461628	0.198242	1.1473	0	0	0	0.331662	0.400749	0	0	0	0		0	0	0	0	0	0	0.814043	0	0.230434	0	0	1.08596	0.230434	0	0.952313
52	1.9352	0	0.792528	0.982955	0.181934	0	0.770909	0	0	0.792906	1.02225	2.42693	2.30582	1.13384		0.220681	1.98761	0	0.688259	0.997798	0	0	1.80035	0	0	0	0	0	0	0

## Sheet: Extinction_trialsxSub_SCR_tran
Sub	EX_CS+1	EX_CS+2	EX_CS+3	EX_CS+4	EX_CS+5	EX_CS+6	EX_CS+7	EX_CS+8	EX_CS+9	EX_CS+10	EX_GS1_1	EX_GS1_2	EX_GS1_3	EX_GS1_4	EX_GS1_5	EX_GS1_6	EX_GS1_7	EX_GS1_8	EX_GS1_9	EX_GS1_10	EX_GS2_1	EX_GS2_2	EX_GS2_3	EX_GS2_4	EX_GS2_5	EX_GS2_6	EX_GS2_7	EX_GS2_8	EX_GS2_9	EX_GS2_10	EX_GS3_1	EX_GS3_2	EX_GS3_3	EX_GS3_4	EX_GS3_5	EX_GS3_6	EX_GS3_7	EX_GS3_8	EX_GS3_9	EX_GS3_10
1	0.774984	0	0	0.429302	0.561249	0.573934	0	0	2.39846	0	0	0	0	0	0	0	1.06536	1.66111	1.29228	0.394462	0.993428	0	0	0.705833	1.43767	2.18417	0	0	0.78339	2.0171	0	0	0	0.209284	0	0.718123	0	0	1.12027	0
2	0	0	0	0	0	0	0	0	0.673201	0.287228	0	0	0	0	0	0	0	0	0	0.257488	0	0	0	0	0	0	1.20104	0	1.36865	0.460326	0	0	0	0	0	0	0	0	0.589491	0
3	0	0	0	0.173205	0	0	0	0	0	0	0	0	0	0	0	0	0	0	0	0	0.213542	0	0	0	0	0	0	0	0	0	0	0	0	0	0	0	0	0	0	0
4	0	0.219545	0	0.297993	0.278388	1.00777	0.622013	0	0	0	0	0	0.722011	0.324037	0	0.598415	0	0	0	0	0.388973	0	0	0.294618	1.14621	0.976268	0	0	0	0	0	0.465081	0	0	0	0	0	0	0	0
5	0.319218	0.195192	0	0	0.190526	0	0	0	0	0	0	0.586856	1.49144	0	0	0	0	0.183576	0	0	1.11045	0	0	0	0	1.09289	0	0	0	0	0	0	0	0	0.366606	0	0	0	0	0
6	0	0	0.313369	0	1.40577	0	0.792591	0	0.272764	0	0	0	0	0.202978	0.232681	1.14346	0	0	0	0	0.668954	0.262107	0	0	0	0.31225	0	0	0.201742	1.02922	0	0.92228	0.517784	0	0	0	0	0	0	0
8	0	0.201494	0.186815	0	0	0	0	0	0	0	0.349142	0.22288	0	0	0	0	0.180278	0	0	0	0.39128	0	0	0	0	0	0.182209	0	0	0	0	0	0.213542	0	0	0	0.178606	0	0	0
10	0.608276	0.337343	0	0	0.304138	0	0	0	0	0	0.808888	0.233238	0	0	0	0	0	0	0	0	0.252389	0	0	0	0	0	0	0	0	0	0.196977	0	0	0	0	0	0	0	0	0
11	0	0	0	0	0	0	0.207605	0	1.07648	0	0	0	0.97949	0	0	0.306268	0	0	0	0	0	0	0	0	0	0	0	0	0	0	0	0	0	0	0.419047	0	0	0.320156	0	0.694622
12	0	0	0	0.216564	0	0	0	0.180278	0	0	0	0	0	0	0	0	0	0	0	0	0	0	0	0	0	0	0	0	0	0	0	0	0	0	0	0	0	0	0	0
14	0	0.669851	0.463033	0	0.187083	0.502593	0	0.355246	0		0	0	0.306105	0.212132	0	0.350856	0	0.176635	0	0.340147	0	0.548908	0	0	0	0	0	0.248797	0.185472	0	0	0	0		0		0	0	0	0
15	1.34863	1.07005	1.24447	1.29422	1.12054	1.52398	1.0028	1.47543	1.09	1.11099	1.18317	0.73437	1.58685	0.414432	0.573934	0	0.88775	1.53091	0.763217	1.02255	0.673647	0.502494	0	1.03107	0.244745	1.43332	1.29205	0.634327	0.981682	0.239792	0.409268	0	0.906201	0.65909	0.600999	0.343657	0.520288	0.810062	0.688259	0.978519
16	0	0	0.47571	0	0	0.667083	0	1.08457	1.28522	0	0	0	0	0	0	0.375899	0	0	0.833307	0	0.246171	0	1.01302	0	0	1.10707	0	0	0	0	0	0	0	0	0	0	0	0	0	0
17	0	0.507445	0.524404	0	0	0	0.709295	1.88481	0	0	0.427083	0.42638	1.20025	1.8473	0	0.690145	0	0	0	0	0	0	0.827647	0	0	0	0	0	0	0	0.534977	0.546077	0	0	0	0	0	0	1.90526	0
18	0.300998	0	0	0.952628	1.41375	0	0	0	0.646607	0.633482	0.633404	0.44441	0	0	0.514782	0	1.59549	0	0	0	1.20025	0	0	0	0	1.40624	1.29279	0.210713	0	0.180278	0	0	0.438748	0	0	0	0.47244	0	0	0.210549
20	0	0	0	0	0	0	0	0	0	0	0	0	0	0	0	0	0	0	0	0	0	0	0	0	0	0	0	0	0	0	0	0	0	0	0	0	0	0	0	0
22	0.953625	0.540278	0	0	0.262107	0.317175	0.259808	0	0	0	0.644748	0.195192	0.971442	0	0.251197	0	0	0.187083	0	0	0.339625	0	0.879261	0.863134	0.201494	0.403113	0	0	0	0	0.754122	0	0.368239	0	0.252389	0	0	0	0.207605	0
23	0.818902	0.947734	0.988079	0.298831	0.477598	0.627535	0	0.712881	0.519615	0.62554	0.287106	0.668057	0.876755	0	0.274955	0.464435	0	1.00374	0	0.185203	1.13411	0	0	0	0.42638	0	0	0	0	0.234521	0	0	0.224944	0	0.498799	0	0	0	0	0.309192
24	0.460977	1.03923	0.682349	0	0.989293	0	0.33541	0.498096	0.508134	0.755844	1.32947	0.764461	1.12058	0.835165	0	0.213415	0	0.490919	0	0.570614	1.38928	0	0	0	0.659545	0.635925	0	0.196723	0	0	0.410853	0.374166	0.413038	0	0	0	0.863829	0.593717	0	0
25	0	0	0.206155	0.309354	0	0	0	0	0.183848	0	0	0	0	0	0	0	0	0	0	0	0	0	0	0	0	0	0	0	0	0	0	0	0	0	0	0	0	0	0	0
26	0	0	0	0	0	0	0.540185	0	0	0	0	0.207605	1.45623	0.37081	0	0	0	0	0.580431	0	1.48344	0	0	0	0	0.537308	0	0	0.325883	0	0	0	0	0	0	0	0	0	0	0
27	0.770973	1.24197	0.808517	0.546535	0.551181	0.553412	1.06245	0.845931	0.3	0.65146	1.21934	0	1.26218	0.685565	0	0	0	1.09229	0	0.892693	0.984226	0	0.30315	0	0	1.05357	0	0.237276	0	0	0.345543	0.796116	0.367423	0.324037	0.62153	0	0	0.381576	0.440227	0
29	1.85119	1.65227	1.86145	1.57499	1.75605	1.14917	1.73387	2.02022	0.90482	1.64012	1.95015	0.835524	0.977171	0	0	0	0	2.52858	1.20752	0	1.86314	0.435201	0.91033	0	0.470956	0.835039	1.06212	0	0.699571	2.04482	1.35993	0.759934	0.307246	0	1.73008	0	0	1.68689	0	0.453837
30	0.771362	0.442267		0.408534	0.35	0	0	0.219317	0		0	0	0.778974		0.235257	0.187083	0.247588	0	1.01302	0	0	0	0	0	0	0	0	0	0		0.739459	0	0	0.45	0	0	0	0	0	0
31	1.1643	1.41464	1.00434	0	0	0	0	0.549454	0	0	0.55109	0.94504	0	0	0	0	0	0	0	0	1.05	1.0028	0	0	0.387298	0.713723	0	0	0	0	0	0	0	0	0.282843	0	0	0.489285	0	0
32	0	0	0	1.36312	0	0	0	0	0	0	0	0	1.2145	0	0	0	0	0	0	0	1.46479	0	0	0	0	1.84711	0	0	0	0	0	0	0	0	0	0	0	0	0	0
33	0	0.466369	0	0	0	0	0	0	0	0	0	0.480208	0	0	0	0	0.253574	0	0	0	0	0.348281	0.259808	0	0.314325	0.747529	0	0	0	0	0	0	0	0	0	0	0	0	0	0
34	1.13961	1.38134	1.57896	0.587367	0.963431	0.932738	1.28281	1.48047	0.534416	0.792969	0	1.36657	1.08342	0	1.82071	1.92419	0.731437	0.800375	0	0.538516	0.925311	0.732257	1.90231	0	1.25148	1.12569	0.35	0.430116	1.37364	0.74162	0	0.863134	0	1.99389	0	1.50103	0	0	0	0.181934
35	1.2005	0	0	0.234521	0.185472	0	0	0	0	0	1.19218	0.2	0.630476	0	0	0	0	0	0.997196	0	1.31674	0	0.274955	0	0	0.643195	0	1.28623	0.847054	0.426053	0	1.36085	0	0.195192	0	0	0.348281	0	0	0.930376
36	0	0	0.508724	0.43589	0.353553	0	0.556147	0.267021	0	0.339717	0	0.220681	0.383276	0	0	0	0	0	0	0.232159	0.745357	0.536749	0.324962	0.37	0	0	0	0	0	0.305123	0	0.45	0	0	0	0	0.28178	0	0	0
37	0	0	0	0	0	0	0	0	0.614898	0.899277	0	1.27965	1.14569	0	0	0	0	1.63609	0.345543	1.85453	1.08267	0.920296	0.5	0.595819	0	0	0.372424	0	0	0	0.262107	0	0	1.13221	0	0	0	0	0	0
38	1.41534	0.603158	0	0.697102	1.51017	1.7757	1.53623	0	1.5141	0	1.51845	0	0	0	0	0.639296	0	0	0	0	0.190526	1.78253	0.39598	0	1.15866	0	0.216564	1.22703	0.994987	0	0	0	0.953939	1.10086	1.14377	1.70402	0	0.627057	0	0
40	0.824985	0	0	0	0	0	0	0	0	0	0	0	0	0	0	0	0	0	0	0	0	0	0	0	0	0	0	0	0	0	0	0.509215	0	0	0	0	0	0	0	0
41	1.38427	0.759752	0.509215	0	0	0	0.761971	0.524404	0.516527	0	1.17554	0.35623	0.413038	0.330757	0	0	0	1.22959	0	0	0	0.273861	0	0	0.253772	1.60509	0	0.74162	0	0	1.07963	0	0.207605	0	0	0	0	0	0	0
44	0.928709	0	0	0	0	0	0.702211	0	0.688331	0	0.770973	0.688331	0.923309	0	0	0	0.301507	0	0.500993	0.255147	0	0.578273	0	0	0.664304	0.180278	0	0	0	0.2502	0	0	0	0	0	0	0	0	0	0.646142
45	0.241602	0.5	0.198494	0	0.734847	0	0.260458	0	0.331662	0.265707	0.37104	0	0.180278	0	0	0.389744	0	0.648074	0.277128	0.315278	0	0.516349	0	0	0.245153	0	0	0	0	0.441588	0.78256	0	0.209284	0.311288	0	0.3	0	0	0.213542	0
46	0	0.662344	0	0	0	0	0	0	0.185472	0	0.617495	0	0	0	0	0.27037	0	0	1.02088	0	0	0	0	0	0	0.378286	0	0	0	0	0.187083	0.352704	0.366988	0	0	0.185472	0.623458	0.927253	0.217945	0
47	0.355387	0.867122	0.648537	0.467654	0.927416	0.396106	0.615386	0.511762	0.391408	0.267001	0.612372	0	0.932094	0.461628	1.09202	0	0.478226	0.553444	0.487512	0.600238	1.14481	0	0.799562	0.33541	0.691086	0	0	0.736953	0.801231	0.659545	0.497494	0.53619	0.638827	0.582065	0.432319	0	0.272764	0	0	0.63293
48	0	0	0	0	0	0	0	0	0	0	0	0	0	0	0	0	0	0	0	0	0	0	0	0	0	0.837795	0	0.603075	0	0	0	0.185203	0	0	0	0	0	0	0	0
49	0.56365	0	1.09257	0	0	0	0.713723	1.24852	0	0	0.902598	0.278388	1.68523	0.226495	0.647611	0	0.384057	0.25632	0.567362	0.742024	1.57778	0.906256	0.798436	1.25052	0.404165	0.879478				0.226274	1.51924	1.28062	1.55284	0.968556	0.745386	0.348138	0	0.661438	0	1.04943
50	0	0.233238	0	0.474342	0.784602	0	0	0	0	0	0	0	0.407799	0	0	0	0	0.433013	0.178606	0	0	0	0	0	0	0.273861	0	0	0	0	0	0	0	0	0	0	0	0	0	0
51	0	0	0.646142	0.219317	0	0.823104	0	0	0	0.548817	0.289482	0	0.546535	0.987472	0	0	0	0	0	1.05062	0	0	1.37862	0	0.772981	0.822739	0	0	0	0.257488	0	0	0.730958	0	0	0.403464	0	0	0	0
52	1.70734	2.56162	0.824257	0.900722	0	0.491833	0.222261	0	1.5414	0.588473	0.290517	0	0	0	1.61031		0	0	0.880341	0	0	0	0	0.417436	2.02916	0	0	0.914112		0	0	0	0	0	0	2.39623	1.66772	1.10734	0	2.66726

## Sheet: Acquisition_trialsxSub_SCR_zsco
Sub	AC_CS+1	AC_CS+2	AC_CS+3	AC_CS+4	AC_CS+5	AC_CS+6	AC_GS1_1	AC_GS1_2	AC_GS1_3	AC_GS1_4	AC_GS1_5	AC_GS1_6	AC_GS1_7	AC_GS1_8	AC_GS2_1	AC_GS2_2	AC_GS2_3	AC_GS2_4	AC_GS2_5	AC_GS2_6	AC_GS2_7	AC_GS2_8	AC_GS3_1	AC_GS3_2	AC_GS3_3	AC_GS3_4	AC_GS3_5	AC_GS3_6	AC_GS3_7	AC_GS3_8
1	-0.600172	-0.600172	1.5037	0.1922	-0.600172	-0.600172	0.258244	1.1337	-0.600172	-0.600172	-0.600172	-0.600172	-0.600172	-0.600172		-0.600172	-0.600172	-0.0139808	-0.600172	-0.600172	-0.600172	-0.600172	-0.0482487	0.549691	-0.600172	-0.174594	-0.600172	-0.600172	-0.600172	-0.600172
2	0.698643	4.0233	1.28681	-0.429448	-0.429448	-0.429448	-0.429448	-0.429448	-0.429448	-0.429448	-0.429448	4.56395	-0.429448	1.44225		-0.429448	-0.429448	-0.429448	0.434593	-0.429448	-0.429448	-0.429448	0.759839	-0.429448	0.317361	0.180168	-0.429448	-0.429448	0.279934	-0.429448
3	-0.248355	-0.248355	-0.248355	-0.248355	-0.248355	-0.248355	-0.248355	-0.248355	-0.248355	-0.248355	4.05065	-0.248355	-0.248355	-0.248355		-0.248355	-0.248355	-0.248355	-0.248355	-0.248355	-0.248355	-0.248355	6.01922	-0.248355	-0.248355	1.95531	-0.248355	-0.248355	-0.248355	-0.248355
4	0.186895	-0.699705	-0.699705	-0.699705	0.646643	-0.699705	-0.699705	1.48986	-0.699705	1.92843	0.178432	-0.699705	1.72024	-0.699705		2.11614	0.927393	-0.699705	0.973833	-0.699705	-0.699705	1.5586	-0.699705	1.75155	1.95551	-0.699705	1.20211	-0.699705	1.26547	-0.699705
5	-0.483347	-0.483347	0.0891462	2.06087	-0.483347	-0.483347	0.488796	-0.483347	-0.483347	-0.483347	-0.483347	-0.483347	1.98565	-0.483347		3.24907	-0.483347	-0.483347	0.345219	-0.483347	-0.483347	2.1961	0.805149	-0.483347	-0.483347	-0.483347	-0.483347	0.196498	-0.483347	1.48473
6	1.84462	-0.614871	2.35066	-0.614871	0.369836	-0.614871	1.08438	1.0121	0.508444	-0.614871	-0.614871	0.650538	-0.614871	0.0677127		-0.614871	-0.614871	-0.614871	-0.614871	-0.614871	-0.614871	1.52574	-0.614871	-0.614871	0.976948	-0.614871	-0.614871	2.06815	-0.614871	-0.614871
8	5.24238	-0.467476	-0.467476	1.46743	2.27598	-0.467476	2.69261	-0.467476	-0.467476	0.870935	0.532906	0.760171	-0.467476	-0.467476		2.26717	1.64535	-0.467476	-0.467476	-0.467476	-0.467476	-0.467476	-0.467476	-0.467476	-0.467476	-0.467476	-0.467476	-0.467476	-0.467476	-0.467476
10	2.36583	-0.418259	-0.418259	4.17965	0.866163	1.11508	-0.418259	-0.418259	0.555258	2.07702	-0.418259	0.142901	-0.418259	-0.418259		-0.418259	3.86725	-0.418259	-0.418259	-0.418259	-0.418259	-0.418259	-0.418259	3.17407	-0.418259	-0.418259	-0.418259	-0.418259	-0.418259	-0.418259
11	-0.334394	-0.334394	-0.334394	-0.334394	1.51008	-0.334394	-0.334394	-0.334394	-0.334394	-0.334394	-0.334394	-0.334394	-0.334394	2.13125		-0.334394	-0.334394	-0.334394	-0.334394	-0.334394	-0.334394	-0.334394	-0.334394	-0.334394	-0.334394	-0.334394	-0.334394	-0.334394	-0.334394	-0.334394
12	-0.21083	-0.21083	-0.21083	-0.21083	-0.21083	-0.21083	-0.21083	-0.21083	-0.21083	-0.21083	-0.21083	-0.21083	-0.21083	-0.21083		-0.21083	-0.21083	-0.21083	-0.21083	-0.21083	-0.21083	-0.21083	-0.21083	-0.21083	-0.21083	4.36673	-0.21083	-0.21083	-0.21083	-0.21083
14	-0.589325	-0.589325	-0.589325	-0.589325	1.80108	-0.589325	-0.589325	-0.589325	0.877775	-0.589325	2.16862	4.24454	1.74814	-0.589325		-0.589325	-0.589325	-0.589325	0.473735	0.789843	-0.589325	-0.589325	-0.589325	-0.589325	-0.589325	1.33578	0.201682	-0.589325	-0.589325	-0.589325
15	0.334131	-0.249479	0.0334637	-0.0885317	0.133802	-0.454564	-1.83566	2.24331	0.475	-0.957019	-1.83566	-1.83566	1.3908	0.848954		-0.0972201	1.12623	-0.943446	0.0929847	-0.634982	0.0311791	-0.563069	0.210887	0.656942	1.05227	-1.11081	1.55519	-1.83566	0.626576	0.670118
16	1.54835	1.5475	0.162203	1.59737	-0.581048	-0.581048	-0.581048	2.44904	-0.581048	0.0509415	-0.00870702	-0.581048	0.435322	-0.581048		-0.581048	-0.581048	-0.581048	-0.581048	-0.581048	2.92125	0.661725	0.340422	-0.581048	0.991863	-0.581048	-0.581048	-0.0796225	0.342369	-0.581048
17	-0.59469	-0.59469	-0.59469	2.27568	-0.59469	-0.59469	-0.0942735	-0.59469	-0.0897698	-0.59469	-0.59469	1.50331	-0.59469	-0.59469		0.274464	1.79803	-0.59469	0.147594	-0.59469	-0.59469	-0.59469	1.71093	0.836485	-0.59469	1.5666	2.11013	-0.59469	-0.59469	-0.59469
18	1.36024	-0.742265	1.05347	1.75966	-0.742265	-0.742265	-0.742265	-0.201399	-0.742265	-0.742265	-0.742265	0.511816	2.23827	1.10838		0.571399	-0.742265	-0.742265	0.101257	-0.742265	-0.0457219	-0.742265	0.0311304	-0.742265	-0.742265	-0.742265	1.84146	1.71503	1.61711	0.658817
20	5.92737	-0.171431	-0.171431	-0.171431	-0.171431	-0.171431	-0.171431	-0.171431	-0.171431	-0.171431	-0.171431	-0.171431	-0.171431	-0.171431		-0.171431	-0.171431	-0.171431	-0.171431	-0.171431	-0.171431	-0.171431	-0.171431	-0.171431	-0.171431	-0.171431	-0.171431	-0.171431	5.55853	-0.171431
22	0.708549	-0.732782	-0.218124	0.0885423	1.94356	-0.732782	-0.732782	0.68981	-0.0541817	-0.732782	0.35301	0.326188	0.530269	-0.732782		1.48154	4.19417	-0.732782	0.405302	-0.732782	-0.732782	-0.732782	1.51634	-0.732782	-0.732782	-0.732782	0.957329	-0.732782	0.605472	-0.732782
23	-0.163773	-0.940746	-0.940746	1.44303	1.27925	-0.940746	1.56934	0.11058	0.0418106	0.443002	-0.940746	0.260128	-0.940746	-0.940746		0.0282177	1.25082	-0.940746	0.751381	0.162076	-0.940746	0.0414015	0.53131	2.3603	-0.940746	0.333209	-0.940746	1.83183	-0.940746	-0.0335129
24	-0.0114253	-1.03255	1.11968	1.34277	-1.03255	-0.0617301	0.710108	0.874454	-0.367052	2.99976	-1.03255	0.294352	1.66217	-0.558117		-1.03255	1.403	-0.287311	0.859649	1.0271	0.305526	-1.03255	-1.03255	-1.03255	1.71265	-1.03255	1.02491	0.653168	-1.03255	0.821036
25	-0.307266	-0.307266	-0.307266	-0.307266	-0.307266	-0.307266	-0.307266	-0.307266	-0.307266	-0.307266	-0.307266	-0.307266	-0.307266	-0.307266		2.69936	6.1404	-0.307266	-0.307266	-0.307266	-0.307266	-0.307266	-0.307266	2.04098	1.86574	-0.307266	-0.307266	1.81874	-0.307266	-0.307266
26	1.21506	-0.413258	-0.413258	-0.413258	-0.413258	-0.413258	-0.413258	-0.413258	2.17808	-0.413258	1.62842	-0.413258	3.8717	-0.413258		2.05472	-0.413258	-0.413258	-0.413258	-0.413258	-0.413258	-0.413258	-0.413258	-0.413258	-0.413258	-0.413258	3.97521	-0.413258	-0.413258	-0.413258
27	-1.01772	-1.01772	-1.01772	0.978075	0.92709	0.292016	1.60005	0.0450384	0.486067	-1.01772	0.179997	-1.01772	2.26281	0.607391		0.428504	0.846082	-1.01772	-1.01772	-1.01772	-1.01772	-0.384601	-1.01772	-1.01772	0.0139266	-1.01772	1.68467	1.60768	1.61819	-1.01772
29	-1.32722	-1.32722	-0.182832	1.41799	-0.425455	0.287058	-0.827753	-0.764999	1.70964	0.456308	0.0422765	-1.32722	0.767155	0.165826		1.16106	1.91074	0.529967	-0.169197	-1.32722	1.52681	-0.777008	1.0853	-1.32722	0.50767	0.349815	1.41513	0.36503	0.164763	-0.433073
30	-0.572341	0.210139	3.90645	-0.572341	0.0892605	-0.572341	-0.572341	-0.572341	0.851367	-0.572341	-0.572341	-0.572341		0.485075		-0.572341	1.79836	-0.572341	-0.572341	-0.572341	0.492226		0.359055	-0.572341	-0.572341	-0.572341	0.804381	0.0902592	-0.572341	-0.572341
31	2.66281	-0.595312	1.3053	-0.595312	0.598031	-0.595312	-0.595312	1.42975	0.678304	-0.595312	-0.595312	-0.595312	-0.595312	-0.595312		-0.595312	0.610966	-0.595312	-0.595312	-0.595312	-0.595312	0.128523	-0.595312	1.29908	-0.595312	-0.595312	2.47334	-0.595312	-0.595312	0.131092
32	0.335974	-0.341358	-0.341358	-0.341358	-0.341358	-0.341358	-0.341358	1.27704	-0.341358	-0.341358	-0.341358	-0.341358	3.0387	-0.341358		-0.341358	-0.341358	-0.341358	-0.341358	0.212843	-0.341358	-0.341358	3.15245	-0.341358	-0.341358	-0.341358	-0.341358	-0.341358	-0.341358	-0.341358
33	-0.386648	-0.386648	-0.386648	-0.386648	-0.386648	-0.386648	-0.386648	5.37089	-0.386648	-0.386648	1.25503	1.52877	3.57774	-0.386648		-0.386648	-0.386648	-0.386648	-0.386648	2.01666	-0.386648	-0.386648	-0.386648	-0.386648	-0.386648	-0.386648	-0.386648	-0.386648	1.57202	-0.386648
34	2.6904	1.06727	0.532095	-1.08929	-0.561696	-1.08929	-1.08929	0.878539	1.41535	-0.0601213	-1.08929	-1.08929	1.01403	-1.08929		-1.08929	-1.08929	-1.08929	-1.08929	-1.08929	0.855842	-0.735805	1.94214	-1.08929	0.930875	-0.140166	1.14822	-0.0262206	-1.08929	0.384334
35	-0.587608	-0.587608	0.757495	0.5846	1.28178	-0.587608	0.104265	-0.587608	-0.587608	1.76538	0.413768	-0.587608	-0.587608	-0.587608		-0.587608	-0.587608	-0.587608	-0.587608	-0.587608	-0.587608	-0.587608	-0.587608	-0.587608	-0.587608	-0.587608	0.507069	-0.587608	-0.587608	-0.587608
36	-0.696204	-0.696204	-0.696204	3.51499	1.80923	-0.696204	-0.696204	1.10063	1.31734	0.207174	-0.696204	0.111341	-0.696204	-0.696204		0.146345	-0.696204	-0.696204	1.46464	-0.696204	-0.696204	0.281464	-0.696204	1.77403	-0.696204	-0.696204	1.41055	-0.696204	-0.696204	-0.696204
37	-0.58736	-0.58736	-0.58736	-0.58736	-0.58736	-0.58736	-0.58736	2.15035	-0.58736	-0.58736	0.174765	-0.00989625	-0.58736	-0.58736		-0.58736	2.09359	-0.58736	-0.58736	-0.58736	0.440343	-0.58736	-0.58736	-0.58736	2.42285	-0.58736	1.68892	0.803648	0.062243	-0.58736
38	0.483028	0.608578	-0.791359	-0.791359	-0.791359	-0.791359	1.40059	1.05888	-0.791359	-0.791359	-0.791359	-0.791359	-0.791359	-0.791359		1.08642	0.267241	0.775468	-0.791359	-0.791359	-0.791359	-0.791359	1.5673		-0.791359	-0.791359	2.00691	-0.791359	-0.791359	0.226226
40	1.7417	-0.353615	0.176462	-0.353615	-0.353615	1.10518	2.52873	-0.353615	0.192364	-0.353615	-0.353615	-0.353615	0.505209	1.74041		-0.353615	-0.353615	-0.353615	-0.353615	1.05397	-0.353615	-0.353615	1.74707	6.06833	-0.353615	-0.353615	-0.353615	-0.353615	-0.353615	-0.353615
41	1.43422	-0.482679	0.781469	1.23491	0.57069	-0.373901	-0.879208	-0.879208	-0.239036	1.63878	1.47955	1.09114	1.73647	0.330819		1.85062	1.20489	-0.879208	0.312881	1.19043	-0.879208	-0.879208	0.894511	-0.879208	-0.232624	-0.165238	1.53658	-0.354759	-0.0726811	-0.879208
44	0.381336	-0.679906	-0.679906	-0.679906	1.33263	-0.679906	-0.679906	2.01386	-0.679906	0.273165	-0.679906	-0.679906	1.37726	0.355695		1.38445	0.82844	-0.679906	-0.679906	-0.679906	-0.679906	-0.679906	-0.679906	-0.679906	2.2287	1.21805	2.6252	-0.679906	-0.075724	-0.679906
45	-0.840451	-0.840451	-0.840451	1.33655	0.823455	-0.840451	0.25234	0.152469	-0.840451	0.436662	-0.229614	-0.840451	0.679124	2.04233		2.73774	0.000868677	-0.840451	0.605612	0.168718	2.18509	-0.840451	-0.840451	1.9859	-0.840451	2.08816	-0.250669	-0.840451	0.123533	3.13123
46	-0.611662	-0.611662	0.0670853	0.631258	0.521591	3.49031	0.55523	1.08691	0.231844	-0.611662	-0.611662	-0.611662	2.44336	-0.611662		-0.611662	0.528632	-0.611662	1.03696	-0.611662	-0.611662	2.72419	-0.611662	0.560174	-0.611662	2.49474	-0.611662	-0.611662	-0.611662	-0.611662
47	-1.17117	-1.17117	0.145054	0.586333	0.915408	-1.17117	-1.17117	-1.17117	0.443438	-1.17117	-0.256127	-1.17117	1.00066	0.810213		-1.17117	0.675463	-1.17117	0.710388	-1.17117	0.234343	-1.17117	0.838944	-1.17117	-1.17117	-1.17117	0.166407	-0.574179	-1.17117	-1.17117
48	2.34142	2.42034	2.35801	0.0510295	-0.496979	-0.496979	-0.496979	2.522	2.23461	0.492629	0.243754	-0.496979	1.1436	-0.496979		3.71101	0.617657	-0.496979	0.450208	-0.496979	-0.496979	-0.496979	-0.496979	-0.496979	-0.496979	-0.496979	1.70301	-0.496979	0.0981202	1.45243
49	-1.1066	0.824141	-1.1066	-1.1066	0.360571	1.59153	-0.502496	-0.387615	0.215544	-0.500397	-1.1066	1.40492	1.85478	1.03508		0.806396	0.22619	0.391078	-1.1066	-1.1066	-0.110492	-1.1066	-1.1066	0.260722	-0.494739	-1.1066	1.7622	-1.1066	-0.335986	-1.1066
50	4.04248	-0.463465	-0.463465	-0.463465	0.692428	-0.463465	-0.463465	2.35549	-0.463465	-0.463465	-0.463465	-0.463465	1.04962	-0.463465		1.51832	2.10341	-0.463465	-0.463465	-0.463465	-0.463465	-0.463465	-0.463465	2.02093	-0.463465	-0.463465	2.68473	-0.463465	-0.463465	-0.463465
51	-0.606278	-0.606278	0.65339	-0.0653235	2.52442	-0.606278	-0.606278	-0.606278	0.298747	0.487268	-0.606278	-0.606278	-0.606278	-0.606278		-0.606278	-0.606278	-0.606278	-0.606278	-0.606278	-0.606278	1.61505	-0.606278	0.0225208	-0.606278	-0.606278	2.35703	0.0225208	-0.606278	1.99235
52	1.63535	-0.752452	0.225432	0.460397	-0.527967	-0.752452	0.198757	-0.752452	-0.752452	0.225899	0.508885	2.24209	2.09265	0.646575		-0.480158	1.70002	-0.752452	0.0967771	0.478711	-0.752452	-0.752452	1.46896	-0.752452	-0.752452	-0.752452	-0.752452	-0.752452	-0.752452	-0.752452

## Sheet: Extinction_trialsxSub_SCR_zsco
Sub	EX_CS+1	EX_CS+2	EX_CS+3	EX_CS+4	EX_CS+5	EX_CS+6	EX_CS+7	EX_CS+8	EX_CS+9	EX_CS+10	EX_GS1_1	EX_GS1_2	EX_GS1_3	EX_GS1_4	EX_GS1_5	EX_GS1_6	EX_GS1_7	EX_GS1_8	EX_GS1_9	EX_GS1_10	EX_GS2_1	EX_GS2_2	EX_GS2_3	EX_GS2_4	EX_GS2_5	EX_GS2_6	EX_GS2_7	EX_GS2_8	EX_GS2_9	EX_GS2_10	EX_GS3_1	EX_GS3_2	EX_GS3_3	EX_GS3_4	EX_GS3_5	EX_GS3_6	EX_GS3_7	EX_GS3_8	EX_GS3_9	EX_GS3_10
1	0.731944	-0.600172	-0.600172	0.137753	0.364556	0.38636	-0.600172	-0.600172	3.52253	-0.600172	-0.600172	-0.600172	-0.600172	-0.600172	-0.600172	-0.600172	1.23108	2.25511	1.62113	0.0778663	1.10743	-0.600172	-0.600172	0.613081	1.87104	3.15419	-0.600172	-0.600172	0.746393	2.86701	-0.600172	-0.600172	-0.600172	-0.240434	-0.600172	0.634205	-0.600172	-0.600172	1.32545	-0.600172
2	-0.429448	-0.429448	-0.429448	-0.429448	-0.429448	-0.429448	-0.429448	-0.429448	1.15016	0.244508	-0.429448	-0.429448	-0.429448	-0.429448	-0.429448	-0.429448	-0.429448	-0.429448	-0.429448	0.174725	-0.429448	-0.429448	-0.429448	-0.429448	-0.429448	-0.429448	2.38869	-0.429448	2.78197	0.650667	-0.429448	-0.429448	-0.429448	-0.429448	-0.429448	-0.429448	-0.429448	-0.429448	0.953743	-0.429448
3	-0.248355	-0.248355	-0.248355	1.70708	-0.248355	-0.248355	-0.248355	-0.248355	-0.248355	-0.248355	-0.248355	-0.248355	-0.248355	-0.248355	-0.248355	-0.248355	-0.248355	-0.248355	-0.248355	-0.248355	2.16247	-0.248355	-0.248355	-0.248355	-0.248355	-0.248355	-0.248355	-0.248355	-0.248355	-0.248355	-0.248355	-0.248355	-0.248355	-0.248355	-0.248355	-0.248355	-0.248355	-0.248355	-0.248355	-0.248355
4	-0.699705	-0.0841724	-0.699705	0.135771	0.0808049	2.12575	1.04422	-0.699705	-0.699705	-0.699705	-0.699705	-0.699705	1.32458	0.208789	-0.699705	0.978055	-0.699705	-0.699705	-0.699705	-0.699705	0.390849	-0.699705	-0.699705	0.126309	2.5139	2.03743	-0.699705	-0.699705	-0.699705	-0.699705	-0.699705	0.60423	-0.699705	-0.699705	-0.699705	-0.699705	-0.699705	-0.699705	-0.699705	-0.699705
5	0.416998	0.0671871	-0.483347	-0.483347	0.054025	-0.483347	-0.483347	-0.483347	-0.483347	-0.483347	-0.483347	1.17186	3.72323	-0.483347	-0.483347	-0.483347	-0.483347	0.0344228	-0.483347	-0.483347	2.64865	-0.483347	-0.483347	-0.483347	-0.483347	2.59911	-0.483347	-0.483347	-0.483347	-0.483347	-0.483347	-0.483347	-0.483347	-0.483347	0.550655	-0.483347	-0.483347	-0.483347	-0.483347	-0.483347
6	-0.614871	-0.614871	0.263513	-0.614871	3.32556	-0.614871	1.60679	-0.614871	0.149695	-0.614871	-0.614871	-0.614871	-0.614871	-0.045917	0.0373423	2.59029	-0.614871	-0.614871	-0.614871	-0.614871	1.26023	0.119824	-0.614871	-0.614871	-0.614871	0.260377	-0.614871	-0.614871	-0.0493799	2.27008	-0.614871	1.97031	0.836496	-0.614871	-0.614871	-0.614871	-0.614871	-0.614871	-0.614871	-0.614871
8	-0.467476	0.517265	0.445526	-0.467476	-0.467476	-0.467476	-0.467476	-0.467476	-0.467476	-0.467476	1.23884	0.621782	-0.467476	-0.467476	-0.467476	-0.467476	0.413574	-0.467476	-0.467476	-0.467476	1.44478	-0.467476	-0.467476	-0.467476	-0.467476	-0.467476	0.423012	-0.467476	-0.467476	-0.467476	-0.467476	-0.467476	0.576141	-0.467476	-0.467476	-0.467476	0.405403	-0.467476	-0.467476	-0.467476
10	1.08006	0.41269	-0.418259	-0.418259	0.3309	-0.418259	-0.418259	-0.418259	-0.418259	-0.418259	1.57421	0.156258	-0.418259	-0.418259	-0.418259	-0.418259	-0.418259	-0.418259	-0.418259	-0.418259	0.20343	-0.418259	-0.418259	-0.418259	-0.418259	-0.418259	-0.418259	-0.418259	-0.418259	-0.418259	0.0669391	-0.418259	-0.418259	-0.418259	-0.418259	-0.418259	-0.418259	-0.418259	-0.418259	-0.418259
11	-0.334394	-0.334394	-0.334394	-0.334394	-0.334394	-0.334394	0.638544	-0.334394	4.71049	-0.334394	-0.334394	-0.334394	4.25596	-0.334394	-0.334394	1.10092	-0.334394	-0.334394	-0.334394	-0.334394	-0.334394	-0.334394	-0.334394	-0.334394	-0.334394	-0.334394	-0.334394	-0.334394	-0.334394	-0.334394	-0.334394	-0.334394	-0.334394	-0.334394	1.62946	-0.334394	-0.334394	1.16601	-0.334394	2.92094
12	-0.21083	-0.21083	-0.21083	5.22983	-0.21083	-0.21083	-0.21083	4.31821	-0.21083	-0.21083	-0.21083	-0.21083	-0.21083	-0.21083	-0.21083	-0.21083	-0.21083	-0.21083	-0.21083	-0.21083	-0.21083	-0.21083	-0.21083	-0.21083	-0.21083	-0.21083	-0.21083	-0.21083	-0.21083	-0.21083	-0.21083	-0.21083	-0.21083	-0.21083	-0.21083	-0.21083	-0.21083	-0.21083	-0.21083	-0.21083
14	-0.589325	2.34979	1.44234	-0.589325	0.231542	1.61591	-0.589325	0.969396	-0.589325		-0.589325	-0.589325	0.753776	0.341451	-0.589325	0.950133	-0.589325	0.185701	-0.589325	0.903145	-0.589325	1.81913	-0.589325	-0.589325	-0.589325	-0.589325	-0.589325	0.502327	0.224476	-0.589325	-0.589325	-0.589325	-0.589325		-0.589325		-0.589325	-0.589325	-0.589325	-0.589325
15	1.1212	0.510407	0.892823	1.0019	0.621104	1.50564	0.362961	1.39921	0.554155	0.600176	0.758437	-0.225559	1.6435	-0.927019	-0.577314	-1.83566	0.110724	1.52085	-0.162313	0.406262	-0.358695	-0.733945	-1.83566	0.424946	-1.29906	1.30687	0.997152	-0.444903	0.316669	-1.30992	-0.938343	-1.83566	0.151177	-0.39061	-0.517974	-1.08219	-0.694931	-0.0596065	-0.326658	0.309735
16	-0.581048	-0.581048	0.693966	-0.581048	-0.581048	1.20689	-0.581048	2.32586	2.86365	-0.581048	-0.581048	-0.581048	-0.581048	-0.581048	-0.581048	0.426449	-0.581048	-0.581048	1.65241	-0.581048	0.0787466	-0.581048	2.13407	-0.581048	-0.581048	2.38615	-0.581048	-0.581048	-0.581048	-0.581048	-0.581048	-0.581048	-0.581048	-0.581048	-0.581048	-0.581048	-0.581048	-0.581048	-0.581048	-0.581048
17	-0.59469	0.352322	0.383974	-0.59469	-0.59469	-0.59469	0.729024	2.92281	-0.59469	-0.59469	0.202349	0.201037	1.64526	2.8528	-0.59469	0.693285	-0.59469	-0.59469	-0.59469	-0.59469	-0.59469	-0.59469	0.949897	-0.59469	-0.59469	-0.59469	-0.59469	-0.59469	-0.59469	-0.59469	0.403704	0.42442	-0.59469	-0.59469	-0.59469	-0.59469	-0.59469	-0.59469	2.96097	-0.59469
18	-0.124285	-0.742265	-0.742265	1.21358	2.16032	-0.742265	-0.742265	-0.742265	0.585284	0.558339	0.558177	0.170153	-0.742265	-0.742265	0.314634	-0.742265	2.53345	-0.742265	-0.742265	-0.742265	1.72197	-0.742265	-0.742265	-0.742265	-0.742265	2.14488	1.91196	-0.30965	-0.742265	-0.372137	-0.742265	-0.742265	0.15853	-0.742265	-0.742265	-0.742265	0.227703	-0.742265	-0.742265	-0.309988
20	-0.171431	-0.171431	-0.171431	-0.171431	-0.171431	-0.171431	-0.171431	-0.171431	-0.171431	-0.171431	-0.171431	-0.171431	-0.171431	-0.171431	-0.171431	-0.171431	-0.171431	-0.171431	-0.171431	-0.171431	-0.171431	-0.171431	-0.171431	-0.171431	-0.171431	-0.171431	-0.171431	-0.171431	-0.171431	-0.171431	-0.171431	-0.171431	-0.171431	-0.171431	-0.171431	-0.171431	-0.171431	-0.171431	-0.171431	-0.171431
22	2.07288	0.856772	-0.732782	-0.732782	0.0383639	0.20038	0.0315994	-0.732782	-0.732782	-0.732782	1.16413	-0.158506	2.1253	-0.732782	0.00626642	-0.732782	-0.732782	-0.182364	-0.732782	-0.732782	0.266429	-0.732782	1.8541	1.80665	-0.139964	0.453218	-0.732782	-0.732782	-0.732782	-0.732782	1.48592	-0.732782	0.350616	-0.732782	0.00977181	-0.732782	-0.732782	-0.732782	-0.121985	-0.732782
23	1.38102	1.74628	1.86067	-0.0934955	0.413348	0.83845	-0.940746	1.08043	0.532475	0.832794	-0.126739	0.953339	1.54504	-0.940746	-0.161191	0.376028	-0.940746	1.90508	-0.940746	-0.415657	2.27469	-0.940746	-0.940746	-0.940746	0.268133	-0.940746	-0.940746	-0.940746	-0.940746	-0.275829	-0.940746	-0.940746	-0.30298	-0.940746	0.473455	-0.940746	-0.940746	-0.940746	-0.940746	-0.0641186
24	-0.0303474	1.22682	0.450931	-1.03255	1.11825	-1.03255	-0.30334	0.0503525	0.0721747	0.610715	1.85783	0.629449	1.40368	0.783165	-1.03255	-0.568566	-1.03255	0.034749	-1.03255	0.208011	1.98785	-1.03255	-1.03255	-1.03255	0.401355	0.350001	-1.03255	-0.604856	-1.03255	-1.03255	-0.139322	-0.219082	-0.134572	-1.03255	-1.03255	-1.03255	0.845482	0.258239	-1.03255	-1.03255
25	-0.307266	-0.307266	1.19605	1.94859	-0.307266	-0.307266	-0.307266	-0.307266	1.03338	-0.307266	-0.307266	-0.307266	-0.307266	-0.307266	-0.307266	-0.307266	-0.307266	-0.307266	-0.307266	-0.307266	-0.307266	-0.307266	-0.307266	-0.307266	-0.307266	-0.307266	-0.307266	-0.307266	-0.307266	-0.307266	-0.307266	-0.307266	-0.307266	-0.307266	-0.307266	-0.307266	-0.307266	-0.307266	-0.307266	-0.307266
26	-0.413258	-0.413258	-0.413258	-0.413258	-0.413258	-0.413258	0.677743	-0.413258	-0.413258	-0.413258	-0.413258	0.00603842	2.52785	0.335659	-0.413258	-0.413258	-0.413258	-0.413258	0.759026	-0.413258	2.58282	-0.413258	-0.413258	-0.413258	-0.413258	0.671932	-0.413258	-0.413258	0.244922	-0.413258	-0.413258	-0.413258	-0.413258	-0.413258	-0.413258	-0.413258	-0.413258	-0.413258	-0.413258	-0.413258
27	0.695233	1.7417	0.778648	0.196574	0.206897	0.211856	1.34284	0.861775	-0.351177	0.429698	1.69142	-1.01772	1.7866	0.505474	-1.01772	-1.01772	-1.01772	1.40914	-1.01772	0.965669	1.16904	-1.01772	-0.344178	-1.01772	-1.01772	1.3231	-1.01772	-0.490536	-1.01772	-1.01772	-0.249989	0.751094	-0.201375	-0.297771	0.3632	-1.01772	-1.01772	-0.169932	-0.0396194	-1.01772
29	1.0649	0.807859	1.07816	0.707998	0.941959	0.157751	0.9133	1.28333	-0.158004	0.79216	1.19279	-0.24755	-0.0645115	-1.32722	-1.32722	-1.32722	-1.32722	1.94023	0.233145	-1.32722	1.08035	-0.764851	-0.150885	-1.32722	-0.718648	-0.248176	0.0452605	-1.32722	-0.423229	1.31512	0.430088	-0.345228	-0.930196	-1.32722	0.908404	-1.32722	-1.32722	0.852595	-1.32722	-0.740769
30	2.23271	1.03596		0.913289	0.700431	-0.572341	-0.572341	0.225204	-0.572341		-0.572341	-0.572341	2.26039		0.283169	0.107984	0.328012	-0.572341	3.11148	-0.572341	-0.572341	-0.572341	-0.572341	-0.572341	-0.572341	-0.572341	-0.572341	-0.572341	-0.572341		2.1167	-0.572341	-0.572341	1.06408	-0.572341	-0.572341	-0.572341	-0.572341	-0.572341	-0.572341
31	2.3056	2.92932	1.90705	-0.595312	-0.595312	-0.595312	-0.595312	0.773678	-0.595312	-0.595312	0.777753	1.7593	-0.595312	-0.595312	-0.595312	-0.595312	-0.595312	-0.595312	-0.595312	-0.595312	2.02081	1.9032	-0.595312	-0.595312	0.369659	1.18296	-0.595312	-0.595312	-0.595312	-0.595312	-0.595312	-0.595312	-0.595312	-0.595312	0.109403	-0.595312	-0.595312	0.623764	-0.595312	-0.595312
32	-0.341358	-0.341358	-0.341358	2.85956	-0.341358	-0.341358	-0.341358	-0.341358	-0.341358	-0.341358	-0.341358	-0.341358	2.51055	-0.341358	-0.341358	-0.341358	-0.341358	-0.341358	-0.341358	-0.341358	3.09829	-0.341358	-0.341358	-0.341358	-0.341358	3.99606	-0.341358	-0.341358	-0.341358	-0.341358	-0.341358	-0.341358	-0.341358	-0.341358	-0.341358	-0.341358	-0.341358	-0.341358	-0.341358	-0.341358
33	-0.386648	1.08191	-0.386648	-0.386648	-0.386648	-0.386648	-0.386648	-0.386648	-0.386648	-0.386648	-0.386648	1.12549	-0.386648	-0.386648	-0.386648	-0.386648	0.411838	-0.386648	-0.386648	-0.386648	-0.386648	0.710063	0.431466	-0.386648	0.603136	1.96726	-0.386648	-0.386648	-0.386648	-0.386648	-0.386648	-0.386648	-0.386648	-0.386648	-0.386648	-0.386648	-0.386648	-0.386648	-0.386648	-0.386648
34	0.547095	0.894207	1.17797	-0.245874	0.294124	0.250051	0.752725	1.03655	-0.321908	0.0493538	-1.08929	0.872992	0.466419	-1.08929	1.52511	1.67369	-0.0390014	0.059988	-1.08929	-0.31602	0.239386	-0.0378242	1.64228	-1.08929	0.707737	0.527121	-0.586714	-0.471674	0.883157	-0.0243796	-1.08929	0.150105	-1.08929	1.77378	-1.08929	1.06608	-1.08929	-1.08929	-1.08929	-0.828043
35	2.44731	-0.587608	-0.587608	0.00527227	-0.118724	-0.587608	-0.587608	-0.587608	-0.587608	-0.587608	2.42629	-0.0819979	1.00627	-0.587608	-0.587608	-0.587608	-0.587608	-0.587608	1.93335	-0.587608	2.74117	-0.587608	0.107491	-0.587608	-0.587608	1.03842	-0.587608	2.66406	1.55379	0.489474	-0.587608	2.85268	-0.587608	-0.0941523	-0.587608	-0.587608	0.292865	-0.587608	-0.587608	1.76443
36	-0.696204	-0.696204	1.49971	1.18532	0.829912	-0.696204	1.70441	0.456393	-0.696204	0.770186	-0.696204	0.256367	0.95821	-0.696204	-0.696204	-0.696204	-0.696204	-0.696204	-0.696204	0.305914	2.52114	1.62068	0.706495	0.900904	-0.696204	-0.696204	-0.696204	-0.696204	-0.696204	0.620862	-0.696204	1.24622	-0.696204	-0.696204	-0.696204	-0.696204	0.520102	-0.696204	-0.696204	-0.696204
37	-0.58736	-0.58736	-0.58736	-0.58736	-0.58736	-0.58736	-0.58736	-0.58736	0.648876	1.22061	-0.58736	1.98534	1.71602	-0.58736	-0.58736	-0.58736	-0.58736	2.70196	0.107344	3.14113	1.58933	1.26287	0.417876	0.610517	-0.58736	-0.58736	0.161389	-0.58736	-0.58736	-0.58736	-0.0604019	-0.58736	-0.58736	1.68892	-0.58736	-0.58736	-0.58736	-0.58736	-0.58736	-0.58736
38	1.47877	0.17607	-0.791359	0.32675	1.63086	2.05675	1.67266	-0.791359	1.63717	-0.791359	1.64415	-0.791359	-0.791359	-0.791359	-0.791359	0.234034	-0.791359	-0.791359	-0.791359	-0.791359	-0.485768	2.06771	-0.156232	-0.791359	1.06707	-0.791359	-0.444004	1.17672	0.804541	-0.791359	-0.791359	-0.791359	0.738702	0.974359	1.04317	1.94179	-0.791359	0.214402	-0.791359	-0.791359
40	2.12214	-0.353615	-0.353615	-0.353615	-0.353615	-0.353615	-0.353615	-0.353615	-0.353615	-0.353615	-0.353615	-0.353615	-0.353615	-0.353615	-0.353615	-0.353615	-0.353615	-0.353615	-0.353615	-0.353615	-0.353615	-0.353615	-0.353615	-0.353615	-0.353615	-0.353615	-0.353615	-0.353615	-0.353615	-0.353615	-0.353615	1.17453	-0.353615	-0.353615	-0.353615	-0.353615	-0.353615	-0.353615	-0.353615	-0.353615
41	2.08459	0.747463	0.211049	-0.879208	-0.879208	-0.879208	0.752214	0.24357	0.226704	-0.879208	1.63769	-0.1165	0.00512778	-0.17104	-0.879208	-0.879208	-0.879208	1.75342	-0.879208	-0.879208	-0.879208	-0.292856	-0.879208	-0.879208	-0.335869	2.55737	-0.879208	0.70864	-0.879208	-0.879208	1.43234	-0.879208	-0.434714	-0.879208	-0.879208	-0.879208	-0.879208	-0.879208	-0.879208	-0.879208
44	2.17237	-0.679906	-0.679906	-0.679906	-0.679906	-0.679906	1.47674	-0.679906	1.43412	-0.679906	1.68793	1.43412	2.15579	-0.679906	-0.679906	-0.679906	0.246091	-0.679906	0.858759	0.103709	-0.679906	1.0961	-0.679906	-0.679906	1.36032	-0.126232	-0.679906	-0.679906	-0.679906	0.0885154	-0.679906	-0.679906	-0.679906	-0.679906	-0.679906	-0.679906	-0.679906	-0.679906	-0.679906	1.30455
45	-0.0721821	0.749494	-0.209261	-0.840451	1.49628	-0.840451	-0.0122239	-0.840451	0.214199	0.00446664	0.339414	-0.840451	-0.267188	-0.840451	-0.840451	0.39889	-0.840451	1.22035	0.0407858	0.162097	-0.840451	0.801481	-0.840451	-0.840451	-0.0608915	-0.840451	-0.840451	-0.840451	-0.840451	0.56375	1.648	-0.840451	-0.174949	0.149409	-0.840451	0.113516	-0.840451	-0.840451	-0.161412	-0.840451
46	-0.611662	1.36361	-0.611662	-0.611662	-0.611662	-0.611662	-0.611662	-0.611662	-0.0585381	-0.611662	1.22986	-0.611662	-0.611662	-0.611662	-0.611662	0.194648	-0.611662	-0.611662	2.43286	-0.611662	-0.611662	-0.611662	-0.611662	-0.611662	-0.611662	0.516478	-0.611662	-0.611662	-0.611662	-0.611662	-0.0537352	0.440187	0.482786	-0.611662	-0.611662	-0.0585381	1.24764	2.15363	0.0383031	-0.611662
47	-0.0755613	1.50205	0.828182	0.270542	1.68793	0.0499699	0.725982	0.406521	0.0354856	-0.348045	0.716691	-1.17117	1.70235	0.251964	2.19537	-1.17117	0.303135	0.535022	0.331763	0.679283	2.35814	-1.17117	1.29377	-0.137148	0.959356	-1.17117	-1.17117	1.10076	1.29892	0.862119	0.362535	0.481832	0.798248	0.623258	0.161611	-1.17117	-0.330279	-1.17117	-1.17117	0.780067
48	-0.496979	-0.496979	-0.496979	-0.496979	-0.496979	-0.496979	-0.496979	-0.496979	-0.496979	-0.496979	-0.496979	-0.496979	-0.496979	-0.496979	-0.496979	-0.496979	-0.496979	-0.496979	-0.496979	-0.496979	-0.496979	-0.496979	-0.496979	-0.496979	-0.496979	2.07763	-0.496979	1.35632	-0.496979	-0.496979	-0.496979	0.0721632	-0.496979	-0.496979	-0.496979	-0.496979	-0.496979	-0.496979	-0.496979	-0.496979
49	-0.0330512	-1.1066	0.974338	-1.1066	-1.1066	-1.1066	0.252782	1.27137	-1.1066	-1.1066	0.61252	-0.57637	2.10315	-0.675208	0.126863	-1.1066	-0.37511	-0.618402	-0.025981	0.306686	1.8985	0.619487	0.414129	1.27518	-0.336812	0.568484				-0.675628	1.787	1.33252	1.85098	0.738145	0.313088	-0.443523	-1.1066	0.153198	-1.1066	0.892177
50	-0.463465	0.52493	-0.463465	1.54666	2.86145	-0.463465	-0.463465	-0.463465	-0.463465	-0.463465	-0.463465	-0.463465	1.26467	-0.463465	-0.463465	-0.463465	-0.463465	1.37152	0.293414	-0.463465	-0.463465	-0.463465	-0.463465	-0.463465	-0.463465	0.69708	-0.463465	-0.463465	-0.463465	-0.463465	-0.463465	-0.463465	-0.463465	-0.463465	-0.463465	-0.463465	-0.463465	-0.463465	-0.463465	-0.463465
51	-0.606278	-0.606278	1.15689	-0.00781542	-0.606278	1.63977	-0.606278	-0.606278	-0.606278	0.891308	0.183648	-0.606278	0.88508	2.08829	-0.606278	-0.606278	-0.606278	-0.606278	-0.606278	2.2606	-0.606278	-0.606278	3.15564	-0.606278	1.503	1.63878	-0.606278	-0.606278	-0.606278	0.0963431	-0.606278	-0.606278	1.38833	-0.606278	-0.606278	0.494676	-0.606278	-0.606278	-0.606278	-0.606278
52	1.3542	2.40828	0.264583	0.358931	-0.752452	-0.145588	-0.478208	-0.752452	1.14945	-0.0263469	-0.393989	-0.752452	-0.752452	-0.752452	1.23448		-0.752452	-0.752452	0.333784	-0.752452	-0.752452	-0.752452	-0.752452	-0.237385	1.75129	-0.752452	-0.752452	0.375453		-0.752452	-0.752452	-0.752452	-0.752452	-0.752452	-0.752452	2.2042	1.30532	0.613872	-0.752452	2.53863

## Sheet: Acquisition_blocksxSub_Rat
Subject	AC_CS+1	AC_CS+1	AC_CS+3	AC_CS+4	AC_GS1_1	AC_GS1_2	AC_GS1_3	AC_GS1_4	AC_GS2_1	AC_GS2_2	AC_GS2_3	AC_GS2_4	AC_GS3_1	AC_GS3_2	AC_GS3_3	AC_GS3_4
1	2	2	3	3	1	2	1	2	1	1	1	1	1	1	1	1
2	8	9	9	9	8	7	7	8	8	6	6	7	8	5	5	4
3	1	3	2	3	1	1	1	1	1	1	1	1	2	1	1	1
4	9	8	8	5	8	6	8	5	8	4	6	4	2	5	4	4
5	1	5	4	6	2	4	3	2	2	2	2	2	3	1	1	1
6	3	3	2	1	2	2	2	1	2	2	2	1	1	1	2	1
8	1	2	2	2	1	1	1	1	1	1	1	1	1	1	1	1
10	8	9	9	9	8	9	6	5	8	7	6	4	8	5	4	2
11	1	2	2	3	1	1	1	1	1	1	1	1	1	1	1	1
12	1	1	2	3	1	2	1	2	2	1	1	1	1	1	1	1
13	2	2	1	1	1	1	1	1	1	1	1	1	1	1	1	1
15	2	6	8	7	4	8	7	8	5	6	8	4	3	4	5	5
16	3	3	4	2	3	1	2	1	1	1	1	1	1	1	1	1
17	1	7	7	8	1	2	3	3	3	1	1	1	1	1	1	1
18	1	1	2	1	1	1	1	1	1	1	1	1	1	1	1	1
20	1	5	2	4	1	3	1	1	1	1	1	1	1	1	1	1
22	2	6	2	4	2	1	1	1	0	1	1	1	1	1	1	1
23	4	6	4	5	2	2	2	1	2	1	1	1	1	1	1	1
24	7	8	8	7	4	6	5	5	5	4	5	5	5	4	4	4
25	1	3	3	2	3	2	3	1	4	2	2	1	5	1	2	1
26	2	3	2	2	1	2	2	2	2	1	1	2	2	2	1	1
27	1	5	7	9	4	5	7	8	4	4	4	5	6	2	3	4
29	4	8	9	9	5	4	6	6	7	3	4	5	7	3	4	3
30	7	8	8	7	4	2	5	3	1	2	2	1	2	2	1	1
31	5	5	6	7	2	3	4	5	3	3	4	3	5	1	5	3
32	4	6	6	6	4	6	6	5	2	2	3	3	4	1	1	1
33	5	7	8	8	5	7	6	4	5	4	4	4	6	5	4	4
34	7	9	9	9	8	8	7	6	6	2	4	4	4	1	2	3
35	6	7	4	3	5	6	4	3	5	1	1	1	5	1	1	1
36	6	7	8	9	7	3	2	1	1	1	1	1	1	1	1	1
37	6	8	6	7	6	5	5	6	8	4	6	6	5	4	5	5
38	1	3	3	4	2	3	3	2	2	1	2	2	2	1	1	1
40	5	7	7	8	6	6	4	5	1	4	2	2	2	2	2	2
41	5	6	5	6	5	4	4	3	2	4	2	3	4	1	2	2
44	6	7	6	7	6	7	6	7	6	7	6	7	6	7	6	7
45	6	6	5	5	5	6	4	1	1	1	1	1	1	1	1	1
46	1	6	7	7	1	3	5	5	1	2	2	4	1	1	1	2
47	6	7	9	9	9	8	7	6	9	6	6	6	8	5	5	4
48	9	9	9	7	8	7	7	8	8	8	7	5	2	7	5	4
49	5	3	3	3	3	2	4	5	8	5	6	5	8	3	4	3
50	7	6	7	7	7	6	3	2	5	3	3	2	3	3	2	2
51	5	7	7	7	6	6	6	6	6	6	6	6	6	5	6	5
52	6	8	9	9	5	8	7	7	3	2	3	2	4	2	2	1

## Sheet: Extinction_blockxSub_Rat
Subject	EX_CS+1	EX_CS+2	EX_CS+3	EX_CS+4	EX_GS1_1	EX_GS1_2	EX_GS1_3	EX_GS1_4	EX_GS2_1	EX_GS2_2	EX_GS2_3	EX_GS2_4	EX_GS3_1	EX_GS3_2	EX_GS3_3	EX_GS3_4
1	2	2	1	1	1	1	1	1	1	1	1	1	1	2	1	1
2	8	8	9	8	6	4	6	6	5	5	4	3	5	3	3	3
3	2	2	1	1	1	1	1	1	1	1	1	1	1	1	1	1
4	7	7	8	7	8	7	7	8	7	7	8	7	7	8	7	7
5	2	2	1	1	2	2	1	1	2	2	1	1	2	2	1	1
6	1	1	2	1	1	1	1	1	1	1	1	1	1	1	1	1
8	3	1	1	2	2	1	1	1	2	1	1	1	2	1	1	1
10	8	7	6	4	2	2	6	4	2	1	2	1	2	1	1	1
11	2	2	2	1	1	1	1	1	1	1	1	1	1	1	1	1
12	2	2	1	1	1	1	1	1	1	1	1	1	1	1	1	1
14	6	5	1	1	5	4	1	1	3	3	1	1	3	2	1	1
15	8	9	7	6	6	6	7	6	7	3	3	5	1	2	6	4
16	2	1	1	1	1	1	1	1	1	1	1	1	1	1	1	1
17	6	6	5	5	2	2	1	2	1	1	1	1	1	1	1	1
18	1	1	1	1	1	1	1	1	1	1	1	1	1	1	1	1
20	2	1	1	1	1	1	1	1	1	1	1	1	1	1	1	1
22	1	3	1	1	1	2	1	1	1	1	1	1	1	1	1	1
23	4	3	3	2	1	1	1	1	1	1	1	1	1	1	1	1
24	7	6	6	5	6	5	6	4	4	4	5	3	3	4	4	3
25	2	2	1	1	2	2	1	1	1	1	1	1	2	1	1	1
26	3	2	1	1	3	2	1	1	1	1	1	1	2	1	1	1
27	8	7	6	5	8	5	6	3	4	3	3	3	4	4	4	3
29	8	7	7	7	3	2	4	2	3	2	3	2	3	2	3	2
30	8	4	3	2	6	3	3	1	2	1	1	1	1	1	1	1
31	5	5	5	4	5	5	3	4	2	3	2	2	3	2	1	2
32	4	3	3	2	2	3	2	2	2	1	1	1	1	1	1	1
33	7	7	4	4	4	4	4	3	4	3	4	3	4	3	3	3
34	7	6	4	3	5	5	3	3	3	3	3	2	2	2	3	2
35	2	1	1	1	2	1	1	1	2	1	1	1	2	1	1	1
36	7	7	7	6	1	1	3	1	1	1	1	1	1	1	1	1
37	6	4	5	4	5	5	3	3	4	4	3	3	5	4	3	3
38	4	2	2	1	1	1	1	1	1	2	1	1	1	1	1	1
40	7	8	6	3	4	6	4	3	3	3	2	2	3	2	3	1
41	5	4	3	2	2	2	1	1	2	2	1	1	2	2	1	1
44	8	7	6	5	8	7	6	5	7	7	6	5	7	6	6	5
45	3	3	2	1	1	1	1	1	1	1	1	1	1	1	1	1
46	8	7	6	6	6	6	5	3	4	3	3	2	2	1	4	1
47	7	6	5	4	6	6	5	4	6	6	5	4	6	6	5	4
48	7	7	7	7	8	7	5	5	8	7	6	4	5	3	3	4
49	2	1	1	1	2	1	1	1	2	1	2	1	2	1	1	1
50	3	6	5	4	3	3	2	2	2	3	2	2	2	2	1	1
51	6	5	5	4	5	5	5	4	5	5	5	3	5	5	5	3
52	6	4	4	4	5	3	3	2	2	3	3	2	1	2	2	1

## Sheet: Anxious Disposition
sub	IU	PSWQ	STAIX-2
1	56	46	30
2	35	52	52
3	45	34	42
4	80	48	36
5	79	64	50
6	37	23	41
8	50	57	47
10	72	64	54
11	61	49	37
12	50	51	51
14	41	36	34
15	74	36	42
16	57	40	37
17	65	38	49
18	99	69	68
20	58	46	40
22	71	71	53
23	38	39	30
24	90	67	59
25	89	49	43
26	75	54	39
27	43	32	22
29	71	39	52
30	51	59	41
31	39	37	33
32	40	46	44
33	62	48	40
34	78	66	56
35	52	52	46
36	47	45	39
37	67	56	46
38	79	40	41
40	65	31	37
41	74	45	37
44	66	61	51
45	30	28	28
46	51	33	28
47	48	39	35
48	56	52	49
49	52	60	49
50	66	47	37
51	68	70	53
52	86	52	46
