# Supplementary material for: What Is Going On Around Here? Intolerance of Uncertainty Predicts Threat Generalization
Source: PLoS One. 2016 May 11;11(5):e0154494. doi: 10.1371/journal.pone.0154494 (PMC4864232; doi:10.1371/journal.pone.0154494)
Supplement: S1 Text — (TXT) [file pone.0154494.s004.txt]

MIXED SCR_dv BY Phase Stimulus WITH IU_demean PSWQ_demean STAI_demean
  /CRITERIA=CIN(95) MXITER(100) MXSTEP(10) SCORING(1) SINGULAR(0.000000000001) HCONVERGE(0,
    ABSOLUTE) LCONVERGE(0, ABSOLUTE) PCONVERGE(0.000001, ABSOLUTE)
  /FIXED=Phase Stimulus Phase*Stimulus Phase*IU_demean Stimulus*IU_demean Phase*Stimulus*IU_demean
    Phase*PSWQ_demean Stimulus*PSWQ_demean Phase*Stimulus*PSWQ_demean Phase*STAI_demean
    Stimulus*STAI_demean Phase*Stimulus*STAI_demean | SSTYPE(3)
  /METHOD=ML
  /PRINT=G  SOLUTION
  /RANDOM=INTERCEPT | SUBJECT(sub) COVTYPE(VC)
  /REPEATED=Phase*Stimulus | SUBJECT(sub) COVTYPE(DIAG)
 /EMMEANS=TABLES(OVERALL) WITH(IU_demean=MEAN PSWQ_demean=MEAN STAI_demean=MEAN)
  /EMMEANS=TABLES(Phase) WITH(IU_demean=MEAN PSWQ_demean=MEAN STAI_demean=MEAN)COMPARE ADJ(LSD)
  /EMMEANS=TABLES(Stimulus) WITH(IU_demean=MEAN PSWQ_demean=MEAN STAI_demean=MEAN)COMPARE ADJ(LSD)
  /EMMEANS=TABLES(Stimulus*Phase) WITH(IU_demean=MEAN PSWQ_demean=MEAN STAI_demean=MEAN) COMPARE (Stimulus)
  /EMMEANS=TABLES(Stimulus*Phase) WITH(IU_demean=MEAN PSWQ_demean=MEAN STAI_demean=MEAN) COMPARE (Phase)
  /EMMEANS=TABLES(Stimulus*Phase) WITH(IU_demean=-16.69 PSWQ_demean=MEAN STAI_demean=MEAN) COMPARE (Stimulus)
  /EMMEANS=TABLES(Stimulus*Phase) WITH(IU_demean=16.69 PSWQ_demean=MEAN STAI_demean=MEAN) COMPARE (Stimulus)
  /EMMEANS=TABLES(Stimulus*Phase) WITH(IU_demean=-16.69 PSWQ_demean=MEAN STAI_demean=MEAN) COMPARE (Phase)
  /EMMEANS=TABLES(Stimulus*Phase) WITH(IU_demean= 16.69 PSWQ_demean=MEAN STAI_demean=MEAN) COMPARE (Phase)

MIXED Rat_dv BY Phase Stimulus WITH IU_demean PSWQ_demean STAI_demean
  /CRITERIA=CIN(95) MXITER(100) MXSTEP(10) SCORING(1) SINGULAR(0.000000000001) HCONVERGE(0,
    ABSOLUTE) LCONVERGE(0, ABSOLUTE) PCONVERGE(0.000001, ABSOLUTE)
  /FIXED=Phase Stimulus Phase*Stimulus Phase*IU_demean Stimulus*IU_demean Phase*Stimulus*IU_demean
    Phase*PSWQ_demean Stimulus*PSWQ_demean Phase*Stimulus*PSWQ_demean Phase*STAI_demean
    Stimulus*STAI_demean Phase*Stimulus*STAI_demean | SSTYPE(3)
  /METHOD=ML
  /PRINT=G  SOLUTION
  /RANDOM=INTERCEPT | SUBJECT(sub) COVTYPE(VC)
  /REPEATED=Phase*Stimulus | SUBJECT(sub) COVTYPE(DIAG)
 /EMMEANS=TABLES(OVERALL) WITH(IU_demean=MEAN PSWQ_demean=MEAN STAI_demean=MEAN)
  /EMMEANS=TABLES(Phase) WITH(IU_demean=MEAN PSWQ_demean=MEAN STAI_demean=MEAN)COMPARE ADJ(LSD)
  /EMMEANS=TABLES(Stimulus) WITH(IU_demean=MEAN PSWQ_demean=MEAN STAI_demean=MEAN)COMPARE ADJ(LSD)
  /EMMEANS=TABLES(Stimulus*Phase) WITH(IU_demean=MEAN PSWQ_demean=MEAN STAI_demean=MEAN) COMPARE (Stimulus)
  /EMMEANS=TABLES(Stimulus*Phase) WITH(IU_demean=MEAN PSWQ_demean=MEAN STAI_demean=MEAN) COMPARE (Phase)
  /EMMEANS=TABLES(Phase) WITH(IU_demean=-16.69 PSWQ_demean=MEAN STAI_demean=MEAN) COMPARE (Phase)
  /EMMEANS=TABLES(Phase) WITH(IU_demean= 16.69 PSWQ_demean=MEAN STAI_demean=MEAN) COMPARE (Phase)
